# Supplementary material for: Gastrointestinal Cancer Therapeutics via Triggering Unfolded Protein Response and Endoplasmic Reticulum Stress by 2-Arylbenzofuran
Source: Int J Mol Sci. 2024 Jan 13;25(2):999. doi: 10.3390/ijms25020999 (PMC10816499; doi:10.3390/ijms25020999)
Supplement: Supplementary file 1 [file ijms-25-00999-s001.zip]

Archive with 1 entries (1 files):
- ijms-2798366-supplementary.pdf
